# Supplementary material for: Antimicrobial Consumption and Susceptibility of Neisseria gonorrhoeae: A Global Ecological Analysis
Source: Front Med (Lausanne). 2018 Nov 27;5:329. doi: 10.3389/fmed.2018.00329 (PMC6277557; doi:10.3389/fmed.2018.00329)
Supplement: Supplementary Table 1 — Antimicrobial resistance and consumption by country. [file Table_1.XLS]

## Sheet: Sheet1
country	region	cef09	cef13	cef14	azm13	azm14	quin09	quin13	quin14	cef2000	cef2008	cef2013	countrynum	quin2000	quin2008	quin2013	macro2000	macro2008	macro2013
Argentina	4	0	0	.15	.5		22.9	53.96	61	1261	1190	1234	39	680	768	911	691	839	987
Australia	3	.03167564	.6	.6	2.2	2.6	42.55	35.8	38.1	4621	5601	6016	29	365	466	457	2855	2834	2890
Austria	1	0	0		5.5	2	79.81	71.6	52.5	1319	1644	1536	1	1016	1216	1104	2425	2645	2326
Bahrain	7
Belarus	1	0	0		0		34.6	28
Belgium	1	0	0		1.8	3.6	67.27	56.4	57.9	3049	1227	959	2	1835	1594	1609	2797	1762	1949
Bhutan	2	0		3.3	0	4.8	96.09	93	90.7
Bolivia	4	0					0		40
Brazil	4	0					1.67			873	1020	1886	40	388	825	1598	469	610	1010
Brunei	3	.50505051					93.02	70.6
Cambodia	3						66.67	100
Canada	4		3.5	1.1	1.2	3.3	0	29.3	34	2754	2495	2600	47	1407	1411	1315	3731	2851	1521
Chile	4	0	0	0			46.22	40.97	53	394	465	579	41	355	684	809	907	703	825
China	3						100			984	1868	3452	30	774	821	1381	1018	885	1703
Columbia	4	0	0	0			24	14.75	42	526	611	921	42	294	476	567	444	395	520
Cuba	4	0	0				35	46.67
Cyprus	1		0		33.3	0		88.9	100
Côte d'Ivoire	6	0	0		13.6	10		86.11	53.9
Denmark	1	0	0		9.1	3.7	69.75	58.2	33	168	67	262	3	195	547	519	1545	1480	1133
Dominican Republic	4			0			33.33	0	56
Ecuador	4	0					85.71			1004	1552	1570	43	943	1405	1202	766	1074	1081
El Salvador	4		0					20	100
Estonia	1					0			15.4	700	773	773	4	515	654	698	1503	1286	1236
Fiji	3						.18	0
France	1	0	0		0	10.9	43.27	44.6	50.9	5805	4125	3414	5	1555	1562	1360	6838	4522	4167
Germany	1	0	1		4	2.8	73.33	63.4	63.2	1400	1980	2442	6	903	1365	1318	2096	2046	1866
Ghana	6
Greece	1	0	0		22.7	39.6	67.27	72	70	5441	5562	4178	7	1246	1898	1686	3986	5559	3649
Hong Kong	3		4.5	5.3	17.3	5	52.2	93.7	92.8	4686	2882	2914	31	1110	1690	1658	1964	1512	1894
Hungary	1		0		2.3	1.1		68.2	55.1	2660	1705	1494	8	970	1410	1421	3253	2424	1977
Iceland	1		0		0	0		40	58.3
India	2		0	5.6	2	2.8	97.3	96	76.4	902	2292	3457	24	1238	1773	1349	559	697	875
Indonesia	2			33.4		10			70	154	591	1179	27	137	961	865	266	461	546
Ireland	1		0		2.9	37.6		26.2	34.7	2840	2555	1860	9	442	873	819	2249	2817	3200
Israel	1
Italy	1	0	0		1	6	75.61	63	78	3424	2522	2112	10	1612	2057	1984	3053	2606	2096
Japan	3		21.9	21	13.8	8.7	79.85	70.8	76.1	11192	7844	6991	32	3445	3273	2109	4404	4630	4587
Kenya	6					11	53.2		62
Korea	3		8.3	8.8	0	0	91.8	93.9	95	5329	7998	9287	33	1998	2757	2518	3265	2936	2884
Latvia	1	0	0		15.8	14.3	11.11	26.3	19	1054	579	656	11	763	710	758	1515	938	1064
Malaysia	3	0					80			1237	2432	2665	34	89	270	438	1128	1541	1229
Malta	1	0	0		0	4.8	90.91	35.5	57.1				12
Mauritius	6
Mongolia	3		.2		4.1	14.6	74.67	19.8	34.1
Morrocco	7		0							287	329	366	50	263	722	867	895	1069	1169
Mozambique	6	0					0
Myanmar	2			0		0			100
Netherlands	1	0	0		1.4	1.8	49.12	34.5	32.2	165	168	176	13	743	761	662	817	797	840
New Caledonia	3		0				1.27	.7	3.6
New Zealand	3	0	1	.2	0	1.4	35.04	35.4	47.3	2071	1766	3023	35	590	792	605	2779	2782	2884
Norway	1	0	0		10.7	5.5	80	79.5	73.6	607	536	487	14	286	561	557	1876	2315	2131
Pakistan	7			4.9		0			95.1	1278	2556	3674	28	741	1821	2852	1278	1642	1626
Panama	4			0					72
Papua New Guinea	3						0
Paraguay	4	0	0					58.7
Peru	4	0		0			6			236	814	900	44	292	564	578	376	711	723
Philippines	3	0	0	0	0	0	97.5	93.7	96.1	843	1083	1150	36	235	292	270	432	432	415
Poland	1					8.7			65.2	2508	2086	1914	15	666	1158	1043	2346	2874	2390
Portugal	1	0	0		18.2	17.3	34.18	47.3	36.4	2714	1565	1088	16	2353	2161	1504	2641	1953	1326
Romania	1									1193	3670	3431	17	808	2462	2387	1664	2097	1729
Russia	1	0					44.4			265	1045	1535	18	383	1637	1858	976	1367	1505
Singapore	3	1.25	1.8	0		1.3	76.67	83.1	89.4	1528	1764	1624	37	468	1017	1213	2345	2473	2124
Slovakia	1	0	0		1.8	3.7	100	47.3	67.9	3094	2594	2620	19	1150	1865	1784	2517	3317	2851
Slovenia	1	0	0		0	2.4	79.17	63	45.1	1289	560	340	20	1109	929	826	2253	1449	1009
South Africa	6							0		769	711	728	49	316	827	881	1720	1743	1870
Spain	1	0	5		8.4	6.6	65.05	65.5	67.5	2453	1627	1277	21	1981	1757	1620	4826	2544	2129
Sri Lanka	2	0		0	1.8	1.9	90.28	97.3	99.05		1990	1957	25		968	883		821	924
Sweden	1	0	0		9	4	71.3	60	57	779	590	328	22	1127	789	618	1253	1207	884
Tanzania	6
Thailand	2	0	.4	0	.9	.2	77.04	92.2	91.4	418	909	1085	26	715	1692	1758	785	1483	1410
Tonga	3
USA	4	.28419183	.05	.4	.6	2.45	9.6	16.1	19.2	4659	3722	3243	48	1622	2159	1597	3355	2695	2257
Uganda	6	.67567568				83.1
United Kingdom	1	0	0		.4	.9	35	32.1	33.3	1747	1620	805	23	614	675	491	3419	3294	3029
Uruguay	4	0					32			1363	1094	1178	45	407	855	917	630	647	764
Venezuela	4	0					100			1846	2214	2289	46	515	1249	1600	1366	1330	1540
Viet Nam	3	0	2.3		2.3	1.3	100	93.2	98.7		3234	7988	38		802	1183		1612	2285
Zimbabwe	6						5.8
Taiwan																	3749	2371	2251
Czech																	1615	1890	2002
Madagascar
